# Supplementary material for: Combining DNA Barcoding and HPLC Fingerprints to Trace Species of an Important Traditional Chinese Medicine Fritillariae Bulbus
Source: Molecules. 2019 Sep 8;24(18):3269. doi: 10.3390/molecules24183269 (PMC6766824; doi:10.3390/molecules24183269)
Supplement: Supplementary file 1 [file molecules-24-03269-s001.zip]

Archive with 16 entries (13 files):
- Supplement/
- Supplement/Supplementary Figure/
- Supplement/Supplementary Figure/FigS1.jpg
- Supplement/Supplementary Figure/FigS10.jpg
- Supplement/Supplementary Figure/FigS2.jpg
- Supplement/Supplementary Figure/FigS3.jpg
- Supplement/Supplementary Figure/FigS4.jpg
- Supplement/Supplementary Figure/FigS5.jpg
- Supplement/Supplementary Figure/FigS6.jpg
- Supplement/Supplementary Figure/FigS7.jpg
- Supplement/Supplementary Figure/FigS8.jpg
- Supplement/Supplementary Figure/FigS9.jpg
- Supplement/Supplementary Table/
- Supplement/Supplementary Table/TableS1.docx
- Supplement/Supplementary Table/TableS2.docx
- Supplement/Supplementary Table/TableS3.docx
